# Supplementary material for: Histopathological Assessment of Myocardial Ischemia-Reperfusion Injury Using Transformer-Based Artificial Intelligence: Model Comparison Study
Source: JMIR Med Inform. 2026 Jun 4;14:e80403. doi: 10.2196/80403 (PMC13235984; doi:10.2196/80403)
Supplement: Multimedia Appendix 2 [file medinform-v14-e80403-s002.xlsx]

## Sheet: Table S1
Appendix 1. Composition and Class Distribution of the Histopathological Image Dataset
Treatment Group	Time Point (h)	No. of Whole-Slide Images	No. of Image Patches (512 × 512 px)	Normal Patches	Apoptotic Patches	Necrotic Patches	% Normal	% Apoptotic	% Necrotic
Antioxidant	6 h	10	400	210	95	95	0.525	0.238	0.238
	24 h	10	400	205	100	95	0.513	0.25	0.238
	72 h	10	400	220	90	90	0.55	0.225	0.225
β-blocker	6 h	10	400	200	100	100	0.5	0.25	0.25
	24 h	10	400	190	110	100	0.475	0.275	0.25
	72 h	10	400	205	95	100	0.513	0.238	0.25
Calcium channel blocker	6 h	10	400	190	100	110	0.475	0.25	0.275
	24 h	10	400	185	105	110	0.463	0.263	0.275
	72 h	10	400	195	100	105	0.488	0.25	0.263
Control	6 h	10	400	180	100	120	0.45	0.25	0.3
	24 h	10	400	170	105	125	0.425	0.263	0.313
	72 h	10	400	165	110	125	0.413	0.275	0.313
Total	—	120	4800	2415	1210	1175	0.503	0.252	0.245
Note: All histopathological images were derived from C57BL/6J mouse myocardial ischemia-reperfusion injury (MIRI) models obtained from the BioImage Archive (Accession: S-EPMC9426742, DOI: 10.1161/CIRCRESAHA.121.320717). The overall dataset shows mild imbalance among pathological classes (Normal : Apoptotic : Necrotic ≈ 2.1 : 1 : 1.3); class weighting and focal-loss optimization were used during m…
