# Supplementary material for: Histopathological Assessment of Myocardial Ischemia-Reperfusion Injury Using Transformer-Based Artificial Intelligence: Model Comparison Study
Source: JMIR Med Inform. 2026 Jun 4;14:e80403. doi: 10.2196/80403 (PMC13235984; doi:10.2196/80403)
Supplement: Multimedia Appendix 3 [file medinform-v14-e80403-s003.zip]

Archive with 4 entries (4 files):
- 80403-new MA_ii.yaml
- __MACOSX/._80403-new MA_ii.yaml
- 80403-new MA.md
- __MACOSX/._80403-new MA.md
