# Supplementary material for: Histopathological Assessment of Myocardial Ischemia-Reperfusion Injury Using Transformer-Based Artificial Intelligence: Model Comparison Study
Source: JMIR Med Inform. 2026 Jun 4;14:e80403. doi: 10.2196/80403 (PMC13235984; doi:10.2196/80403)
Supplement: Multimedia Appendix 3 [file medinform-v14-e80403-s003.zip › 80403-new MA_ii.yaml]

# Code S1. Training Configuration (train_config.yaml)

data:
  tile_size: 512
  stride: 256
  normalization: Macenko
  augmentations:
    rotation: 20
    flip: [horizontal, vertical]
    brightness: 0.1
    affine: true
    gaussian_blur: 1.2
  split_ratio: [0.8, 0.1, 0.1]
  split_level: "slide"
  stratify: ["batch", "intervention"]

model:
  architecture: "vit_base_patch16_224"
  pretrained: true
  num_classes: 3
  input_resolution: 224
  type: "transformer"

training:
  optimizer: "AdamW"
  lr: 0.0001
  weight_decay: 0.01
  betas: [0.9, 0.999]
  scheduler: "cosine"
  batch_size: 32
  epochs: 100
  early_stopping: 10
  loss_functions:
    classification: ["CrossEntropy", "FocalLoss"]
    segmentation: ["DiceLoss", "BCELoss"]
  class_weighting: "inverse_frequency"

evaluation:
  metrics: ["accuracy", "precision", "recall", "f1", "auc", "dice", "iou", "cohen_kappa"]
  folds: 5
  bootstrap_n: 1000

reproducibility:
  random_seeds: [42, 77, 123, 2023, 2025]
  cudnn_deterministic: true

hardware:
  gpu: "NVIDIA A100"
  cuda_version: "12.1"
  os: "Ubuntu 22.04"
  python_version: "3.9"
