# Supplementary material for: Histopathological Assessment of Myocardial Ischemia-Reperfusion Injury Using Transformer-Based Artificial Intelligence: Model Comparison Study
Source: JMIR Med Inform. 2026 Jun 4;14:e80403. doi: 10.2196/80403 (PMC13235984; doi:10.2196/80403)
Supplement: Multimedia Appendix 3 [file medinform-v14-e80403-s003.zip › 80403-new MA.md]

# Protocol P1. Full Training and Evaluation Procedure

## 1. Dataset Preparation
- **Data sources:** WSIs from BioImage Archive (S-EPMC9426742) and IDR (idr0083).
- **Image format:** SVS, TIFF (16-bit, sRGB).
- **Preprocessing:**
  - Tissue mask extraction using Otsu thresholding and Gaussian blur.
  - Tile size = 512×512 px, stride = 256 px.
  - Tiles filtered by tissue coverage (>60%) and color normalization (Macenko method).
  - Augmentations: rotation ±20°, flip (H/V), brightness ±10%, affine transform, Gaussian blur σ=1.2.
- **Data splits:** Slide-level stratified split at patient/animal level, ensuring no tile overlap across train/val/test sets.
  - Train:Val:Test = 8:1:1.
  - Stratified by staining batch and intervention group.

## 2. Model Architectures
Eight architectures implemented using PyTorch (v1.13):
- CNN (ResNet-50 backbone, pretrained on ImageNet).
- RNN and LSTM (Bi-directional, 2 layers, hidden size = 512).
- Autoencoder (symmetric 5-layer conv encoder-decoder).
- GCN (GraphConv, 3 layers, ReLU activation).
- VAE (latent dim = 128, KL weight = 1e-3).
- GAN (DCGAN-based generator for data synthesis, 64×64 up to 512×512).
- Transformer (ViT-Base/16, 224×224 patches, pretrained weights from timm).
- Transformer-UNet for segmentation.

## 3. Training Setup
- **Optimizer:** AdamW (β₁=0.9, β₂=0.999, weight_decay=0.01)
- **Scheduler:** CosineAnnealingLR (T_max=50 epochs)
- **Batch size:** 32 (classification), 16 (segmentation)
- **Epochs:** 100
- **Early stopping:** patience=10 epochs (no improvement in val loss)
- **Loss functions:**
  - Classification: Cross-Entropy + Focal Loss (γ=2.0)
  - Segmentation: Dice + BCE
- **Class imbalance:** weighted sampling (inverse frequency)
- **Metrics:** Accuracy, Precision, Recall, F1, AUC, Dice, IoU, Cohen’s κ

## 4. Validation Strategy
- 5-fold cross-validation at the slide level.
- Mean ±95% CI reported via bootstrap (n=1000).
- Independent test set held out before training.

## 5. Reproducibility and Hardware
- Random seeds = [42, 77, 123, 2023, 2025].
- Mean ± SD across 5 seeds reported.
- Hardware: NVIDIA A100 40GB × 2, CUDA 12.1, Ubuntu 22.04, Python 3.9.
- Reproducibility ensured via fixed seed setting and deterministic cuDNN backend.

## 6. Outputs
- Model checkpoints: `./checkpoints/`
- Logs: `./logs/train_log.csv`
- Inference results: `./results/test_predictions/`
